# Supplementary material for: Expression of KNUCKLES in the Stem Cell Domain Is Required for Its Function in the Control of Floral Meristem Activity in Arabidopsis
Source: Front Plant Sci. 2021 Jul 21;12:704351. doi: 10.3389/fpls.2021.704351 (PMC8336581; doi:10.3389/fpls.2021.704351)
Supplement: Supplementary Table 1 — List of primers used in this study. [file Table_1.XLSX]

## Sheet: Primers for constructs
Primer name	Sequence (5'->3')
DM31	GGTAAGGATCTGAGCTACACATGCTC
DM59	CTTGACATAGCTAGTTATCGTACG
DM90	GAATCTCGAAGACACTAACTGGAGAGCGGTTT
DM91	CTCTAGAGATCAAAAATGGGAAGGGGTAGGGTTC
DM92	CGGATCCTGCGGCGAAGCAGCCAAG
DM93	TGTTAGCAAGCTAGTTACGTTAGG
KK31	GATAAAAGGGTACACATACGGGTTCTCTCTTTTGTATTCC
KK32	GAACCCGTATGTGTACCCTTTTATCAAAGAGAATCAATGA
KK33	GAACACGTATGTGTAGCCTTTTTTCACAGGTCGTGATATG
KK34	GAAAAAAGGCTACACATACGTGTTCTACATATATATTCCT
KK35	GGTAAGGATCTGAGCTACACATGCTC
KK48	GAACGACCCATTTCATCCGTATATCTCTCTTTTGTATTCC
KK49	GATATACGGATGAAATGGGTCGTTCAAAGAGAATCAATGA
KK50	GATACACGGATGAAAAGGGTCGTTCACAGGTCGTGATATG
KK51	GAACGACCCTTTTCATCCGTGTATCTACATATATATTCCT
KK52	GAAAGTACTGTCCTCGAAAGTTATCTCTCTTTTGTATTCC
KK53	GATAACTTTCGAGGACAGTACTTTCAAAGAGAATCAATGA
KK54	GATACCTTTCGAGGAGAGTACTTTCACAGGTCGTGATATG
KK55	GAAAGTACTCTCCTCGAAAGGTATCTACATATATATTCCT
KK95	GCGGATAACAATTTCACACAGGAA
KK180	AAAAGAATTCATGGCGGAACCAC
KK196	GTACCGAATTCCGTGCACGGGCAGAAGCGTCTGC
KK198	AAAAGAATTCTAAACGGAGAGA

## Sheet: Primers for RT-qPCR
AGI	Alias	Forward Primer (5'->3')	Reverse Primer (5'->3')
At5g14010	KNU	ACTTCTGGAAACGAACCGCTTCAG	CGGATGAAACGGATCGTAGCCATC
At2g17950	WUS	CGTTGACGGAATTAGCAGGTCTCTG	CATCACCCAACTCGGTTATGATGGC
At2g27250	CLV3	ACAGCCAAGAAACAACTTTCAGCTCC	GCTTACCAAACGAAACAGATTGCACAC
At1g69180	CRC	TGGATGCATGAATAATGGGTAG	CGTGGACTAGAAATAATGAGACGA
At5g11320	YUC4	TCCTAACGGATGGAAAGGAGAGAAGG	CCTCAGCGATCTTAACGGCGTC
At4g34270	REF2	ATCTGCGAAAGGGTATCCAGTTGAC	TGGAAGCCTCTGACTGATGGAGC

## Sheet: Primers for ChIP-qPCR
AGI	Alias	Forward Primer (5'->3')	Reverse Primer (5'->3')
At5g09810	ACT	CGTTTCGCTTTCCTTAGTGTTAGCT	AGCGAACGGATCTAGAGACTCACCTTG
At5g62700	TUB3	ATCCGTGAAGAGTACCCAGAT	AAGAACCATGCACTCATCAGC
At4g03870	Mu	GATTTACAAGGAATCTGTTGGTGGT	CATAACATAGGTTTAGAGCATCTG C
At2g27250	CLV3 I	GCGACAAGAGACTGATTGATG	GTGCAGCTCTCAACTCAAGT
At2g27250	CLV3 II	TGATGTCGTCGAATCGTTACC	CAGTCTCTTGTCGCTTAACGT
At2g27250	CLV3 III	TCACAGCCGTCCGATCATAC	GTAGTGGCACCTTATTGGCCC
At2g27250	CLV3 IV	CATGAGGCAGAGAGAATGATACC	GTATGATCGGACGGCTGTGA
At2g27250	CLV3 V	CTAAGTCTAACATGCTGTGGAGG	GAGTATGTGCCGGTGCCGTA
